# Supplementary material for: HIF–VEGF Pathways Are Critical for Chronic Otitis Media in Junbo and Jeff Mouse Mutants
Source: PLoS Genet. 2011 Oct 20;7(10):e1002336. doi: 10.1371/journal.pgen.1002336 (PMC3197687; doi:10.1371/journal.pgen.1002336)
Supplement: Table S1 — Vegf pathway gene expression in 8 wk Jbo/+ and Jf/+ bulla fluid inflammatory cells compared with blood WBC. Gene expression was determined using RT2-qPCR arrays (SA Biosciences). Fold-change is the normalized gene expression in the bulla fluid sample divided by the normalized gene expression in the control blood sample. Data represents mean fold-change with values >2 indicated in red and those <−2 indicated in blue. P values are based on a Student's t-test of the replicate 2∧(− Delta Ct) values for n = 3 blood and n = 4 bulla fluid sample pools.A: This gene's average threshold cycle is relatively high (>30) in either the control or the test sample, and is reasonably low in the other sample (<30). B: This gene's average threshold cycle is relatively high (>30), meaning that its relative expression level is low, in both control and test samples. C: This gene's average threshold cycle is either not determined or greater than the defined cut-off value (default 35), in both samples meaning that its expression was undetected, making this fold-change result erroneous and un-interpretable. (XLS) [file pgen.1002336.s007.xls]

## Sheet: Table S1
	Table S1
					Jf/+			Jbo/+
					Fold Regulation		P-value	Fold Regulation		P-value
	Growth factors/receptors			Figf	11.6524	OKAY	0.011602	40.5937	B	0.080766
				Flt1	7.1124	OKAY	0.005002	4.8763	B	0.091672
				Flt4	11.9098	OKAY	0.007451	12.2934	B	0.074938
				Kdr	10.7155	B	0.065307	3.9422	OKAY	0.011384
				Nrp1	33.6125	OKAY	0.024045	22.5494	OKAY	0.002561
				Nrp2	510.031	A	0.002299	419.749	A	4e-06
				Pdgfc	84.1947	B	0.056467	43.8007	OKAY	0.025834
				Pgf	14.5191	OKAY	0.024906	20.048	OKAY	0.00321
				Vegfa	47.8783	OKAY	0.044459	58.5035	OKAY	0.000663
				Vegfb	11.9822	OKAY	0.010651	20.5556	OKAY	5e-06
				Vegfc	6.451	OKAY	0.023425	4.0164	B	0.233348
	Akt PI-3-Kinase signaling			Akt1	4.6442	A	0.026073	5.3028	OKAY	0.002815
				Akt2	2.1507	A	0.007338	1.9579	OKAY	0.020517
				Akt3	1.6787	B	0.132782	1.761	B	0.08758
				Pik3ca	3.7911	A	0.001792	2.8736	A	0.005389
				Pik3cb	7.2726	OKAY	0.008	5.3783	OKAY	0.013381
				Pik3cd	2.1736	A	0.159124	-1.4735	A	0.107773
				Pik3cg	1.8502	B	0.058331	1.7139	B	0.111356
				Pik3r1	1.901	A	0.130856	1.0864	A	0.456115
				Pik3r2	4.9048	B	0.088725	8.8438	B	0.065813
				Pik3r3	15.398	OKAY	0.008112	26.4823	OKAY	0.029873
				Pik3r5	3.2258	A	0.008383	2.2774	A	0.003729
	small G-protein signaling			Hras1	6.373	OKAY	0.001376	3.9716	A	0.027853
				Kras	3.0832	A	0.040566	3.7825	A	0.001589
				Nras	4.4231	A	0.000362	3.2208	A	0.00737
				Rac1	1.4219	OKAY	0.042319	-1.284	OKAY	0.045307
				Rac2	1.1811	OKAY	0.079616	1.4803	OKAY	0.07366
				Raf1	3.8353	A	0.001119	3.5647	OKAY	0.001288
				Shc2	NA	C	NA	7.508	B	0.067227
				Src	8.7408	OKAY	0.000514	9.9635	OKAY	0.00055
	heat shock proteins			Hsp90aa1	4.9072	OKAY	0.000678	19.6727	OKAY	0.011234
				Hspb1	108.026	OKAY	0.00599	259.394	A	0.000999
	Map kinase signaling			Map2k1	3.392	A	0.000319	3.8637	OKAY	0.000126
				Map2k2	2.4927	B	0.112348	2.6179	OKAY	0.009423
				Mapk1	2.7655	OKAY	0.000249	2.8291	OKAY	0.010786
				Mapk11	1.892	B	0.110902	6.6242	OKAY	0.010331
				Mapk12	1.863	B	0.849683	2.8042	B	0.663626
				Mapk13	6.4442	OKAY	0.001149	24.163	OKAY	0.024759
				Mapk14	1.6627	A	0.123342	-1.0619	A	0.683094
				Mapk3	4.3882	A	0.000396	4.7607	OKAY	0.000149
				Mapkapk2	7.4775	OKAY	0.001901	15.2779	OKAY	0.000763
				Mapkapk3	8.8468	OKAY	0.02204	5.5121	OKAY	0.015401
	Nfat signaling			Nfat5	3.9898	A	0.008479	3.6217	A	0.016949
				Nfatc1	1.2712	A	0.339188	1.2795	A	0.055265
				Nfatc2	9.2329	OKAY	0.018651	2.7105	B	0.098498
				Nfatc3	1.7019	A	0.078531	1.3588	A	0.209297
				Nfatc4	NA	C	NA	6.3131	B	0.114252
	Phospholipase A2 & C			Pla2g10	2.2074	B	0.129174	1.4376	B	0.299716
				Pla2g12a	-2.4184	A	0.002046	-2.3766	A	0.006404
				Pla2g12b	8.6392	OKAY	0.012161	11.9622	B	0.05092
				Pla2g1b	NA	C	NA	9.8492	B	0.276606
				Pla2g2a	NA	C	NA	7.1545	B	0.133822
				Pla2g2d	35.8775	OKAY	0.008007	15.934	OKAY	0.030017
				Pla2g2e	12.2823	OKAY	0.00542	70.8825	OKAY	0.022422
				Pla2g2f	6.0029	B	0.121412	6.2835	B	0.116934
				Pla2g3	12.7892	B	0.104869	17.4047	B	0.116532
				Pla2g4a	4.9329	OKAY	0.02687	1.5751	B	0.326821
				Pla2g4b	10.8843	OKAY	0.015782	6.6502	B	0.103605
				Pla2g5	11.342	OKAY	0.012434	7.607	B	0.065143
				Pla2g6	12.1333	OKAY	0.015102	14.84	OKAY	0.00564
				Plcg1	8.0345	OKAY	0.01089	8.9725	B	0.121141
				Plcg2	1.3337	A	0.197347	1.5134	A	0.020464
	Protein kinase C			Prkca	1.0839	B	0.757615	1.2391	B	0.434357
				Prkcb	1.1145	A	0.748245	-1.4157	A	0.199111
				Prkcc	2.0821	B	0.053925	1.671	B	0.284004
	Protein phosphatases			Ppp3ca	2.4189	A	0.015439	1.2578	A	0.194802
				Ppp3cb	2.4641	A	0.001125	1.0557	A	0.585546
				Ppp3cc	1.3031	A	0.400448	-1.0657	A	0.930472
				Ppp3r1	4.2654	OKAY	0.005831	2.7566	OKAY	0.038207
				Ppp3r2	NA	C	NA	7.0347	B	0.131335
	Transcription factors			Arnt	6.5044	OKAY	6.7e-05	6.196	OKAY	0.005051
				Hif1a	38.9284	OKAY	0.000124	16.5418	A	0.000464
	Apoptosis and cell cycle			Bad	6.0227	OKAY	0.030381	5.5651	OKAY	0.007849
				Casp9	6.3709	OKAY	0.002166	3.1761	OKAY	0.003932
				Cdc42	4.8444	OKAY	0.000101	2.6074	OKAY	0.000435
	Cell motility migration &			Ptk2	6.8928	OKAY	0.004812	5.4581	B	0.064204
	morphology			Pxn	5.8298	OKAY	0.00389	16.7374	A	0.003096
	Others			Cav1	NA	C	NA	8.6119	OKAY	0.028631
				Grb2	4.0729	OKAY	0.045945	3.1572	OKAY	0.006925
				Nos3	NA	C	NA	9.5653	B	0.063163
				Ptgs2	74.0862	B	0.154838	925.609	A	0.00011
				Sh2d2a	2.7114	OKAY	0.031751	1.1582	B	0.482439
				Sphk1	18.6393	OKAY	0.003023	21.0523	OKAY	0.00135
				Sphk2	5.7505	OKAY	0.039458	6.7536	OKAY	6.8e-05
