# Supplementary material for: HIF–VEGF Pathways Are Critical for Chronic Otitis Media in Junbo and Jeff Mouse Mutants
Source: PLoS Genet. 2011 Oct 20;7(10):e1002336. doi: 10.1371/journal.pgen.1002336 (PMC3197687; doi:10.1371/journal.pgen.1002336)
Supplement: Table S2 — Inflammatory gene expression in 8 wk Jbo/+ and Jf/+ bulla fluid inflammatory cells compared with blood WBC. References are given to previously published genes that are modulated in otitis media. *Genes that are upregulated in both mutants that have not been previously associated in the literature with OM. (XLS) [file pgen.1002336.s008.xls]

## Sheet: Table S2
	Table S2
				Jf/+			Jbo/+
			Reference	Fold Regulation		P-value	Fold Regulation		P-value
	chemokines	Ccl1		14.0313	OKAY	0.002924	7.4934	B	0.114936
		Ccl11	39	7.2015	B	0.097887	11.1481	B	0.107113
		Ccl12	*	1011.13	A	0.012555	117.541	OKAY	0.000668
		Ccl17	40	363.629	A	0.004505	30.9802	OKAY	0.015147
		Ccl19		24.3827	B	0.232462	26.6018	B	0.065039
		Ccl2	41	1031.06	A	0.014616	901.344	A	0.000637
		Ccl20		7.9508	B	0.081383	60.4429	B	0.209436
		Ccl22	*	119.748	A	0.035916	29.2543	OKAY	0.0419
		Ccl24		3.1131	B	0.465794	3.8982	B	0.210142
		Ccl25	*	9.9804	OKAY	0.003813	12.4664	OKAY	0.018319
		Ccl3	42	96.4744	A	0.249418	1098.17	A	0.002694
		Ccl4	43	58.1014	A	0.259805	1016.59	A	0.002405
		Ccl5		4.9329	OKAY	0.003714	1.0989	OKAY	0.583341
		Ccl7	*	2574.05	A	0.027242	802.19	A	0.004969
		Ccl8	*	7506.76	A	0.041957	387.432	A	0.011904
	other cytokines	Cxcl1	44	8.6857	B	0.081419	70.0724	OKAY	2.3e-05
		Cxcl10	45	426.862	A	0.058266	48.9912	OKAY	0.022424
		Cxcl11	45	48.6933	B	0.263635	44.6875	OKAY	0.018759
		Cxcl2	46	1209.29	A	0.305831	31781.5	A	0.00105
		Cxcl3		42.0701	B	0.298927	764.183	A	0.000625
		Cxcl5		8.4087	OKAY	0.015418	139.759	A	0.139704
		Cxcl9		317.373	A	0.005938	60.6856	OKAY	0.037663
		Fasl		1.4899	B	0.445742	1.3749	B	0.374975
		Flt3l		2.7808	A	0.036048	3.0848	A	0.056992
		Ifng		8.0319	B	0.08833	4.1315	B	0.121407
		Il10	47,48	21.3169	OKAY	0.00248	54.9549	OKAY	0.006302
		Il18		9.5713	OKAY	0.012227	10.5806	OKAY	0.000314
		Il1a	49	233.844	A	0.09513	729.796	A	0.001252
		Il1b	49	3.016	OKAY	0.307269	25.9592	OKAY	0
		Il1f10		NA	C	NA	16.8016	OKAY	0.015636
		Il22		16.4333	B	0.364834	13.574	B	0.056101
		Il23a		10.0776	OKAY	0.03036	37.8619	B	0.062899
		Il6	50	6.688	B	0.054042	15.1887	OKAY	0.004544
		Il7		NA	C	NA	5.6322	B	0.096685
		Il9		3.6788	B	0.240006	8.3953	B	0.096583
		Lta	51	3.5452	OKAY	0.034186	8.9537	OKAY	0.012366
		Ltb		-1.5526	OKAY	0.546208	-1.2817	OKAY	0.193988
		Tnf	38	50.1432	B	0.073924	74.8285	A	0.018227
		Tnfsf14		-1.4917	A	0.619038	5.0171	OKAY	0.004749
	cytokine receptors	Il10rb	*	8.948	OKAY	0.004893	35.689	OKAY	0.000467
		Il18rap		-1.0094	A	0.582021	2.8525	A	0.060173
		Il1r1	*	35.4202	OKAY	0.042424	65.9545	OKAY	0.015365
		Il1rap	*	2.8726	OKAY	0.044777	18.5684	A	2.6e-05
		Il1rn		26.7463	A	0.138303	226.522	A	0.000289
		Il22ra2		NA	C	NA	19.7362	B	0.069939
		Il23r		33.2627	B	0.081902	31.6624	OKAY	0.022079
		Il6ra		1.5999	A	0.217159	2.1747	A	0.001947
		Il8ra		6.2443	B	0.052076	19.7219	OKAY	0.006095
		Il8rb		-9.514	A	0.002096	-1.2299	OKAY	0.206605
	chemokine receptors	Ccr1		3.6978	OKAY	0.070215	10.0318	OKAY	0.005984
		Ccr2		2.1665	OKAY	0.015148	-2.1417	A	0.007812
		Ccr3		5.4065	OKAY	0.025759	1.2451	A	0.431039
		Ccr4		12.788	B	0.146866	8.3091	B	0.109847
		Ccr7		1.7398	B	0.185155	1.0714	B	0.69956
		Cxcr4	52	1.3116	OKAY	0.425614	5.1259	OKAY	0.007298
	cytokine metabolism	Tlr1		2.545	A	0.124232	2.1089	OKAY	0.041512
		Tlr3	*	61.806	OKAY	0.031396	29.1583	OKAY	0.04212
		Tlr4	53	8.182	OKAY	0.01501	12.5538	A	0.073281
		Tlr6		3.7563	OKAY	0.000806	5.8079	B	0.135621
	cytokine-cytokine	Cd40	54	7.737	OKAY	0.04365	3.8242	OKAY	0.038098
	interaction	Cd40lg		-1.2843	B	0.787534	-2.2444	B	0.236386
	acute phase response	Cebpb	*	13.3395	OKAY	0.000777	55.8741	OKAY	0.000219
		Crp	55	NA	C	NA	5.7084	B	0.070309
		Csf1	*	11.7042	A	0.037056	49.6203	A	0.030207
		Bcl6	56	3.8038	OKAY	0.000777	7.2423	OKAY	0.002198
		C3	57	37.1031	OKAY	0.000224	59.4714	OKAY	0.001326
		C3ar1	*	225.586	A	0.018543	135.073	A	0.00038
		C4b	58	39.9334	OKAY	0.009039	20.4968	B	0.075591
		Fos	59	4.2676	OKAY	0.000667	8.5447	OKAY	9.9e-05
		Hdac4	*	3.4747	OKAY	0.005172	5.4415	OKAY	0.001055
		Kng1		NA	C	NA	5.2528	B	0.088831
		Ly96		9.6692	OKAY	7.1e-05	18.3143	A	0.223569
		Myd88	60	3.3803	OKAY	0.0069	5.2361	OKAY	0.002374
		Nfatc3		1.6379	A	0.093246	1.3734	A	0.256139
		Nfkb1	61	2.63	OKAY	0.002701	4.0035	OKAY	0.006862
		Nos2		3.9886	OKAY	0.349624	3.6626	OKAY	0.053097
		Nr3c1	*	2.658	A	0.020408	2.639	OKAY	0.010435
		Ripk2		3.6962	OKAY	0.010869	87.3423	A	0.436576
		Tirap		1.9762	B	0.095091	3.8942	OKAY	0.028161
		Tlr2	53	23.6149	A	0.024266	64.4351	A	0.006896
		Tlr5		5.017	OKAY	0.007986	8.2176	B	0.05321
		Tlr7	62	5.0544	OKAY	0.033863	3.0131	OKAY	0.045503
		Tollip		1.4095	A	0.118279	3.035	A	0.010562
	humoral response	Itgb2	63	4.5751	OKAY	0.007361	2.0889	OKAY	0.086619
